# Supplementary material for: Comparative Metabolic Profiling of Grape Skin Tissue along Grapevine Berry Developmental Stages Reveals Systematic Influences of Root Restriction on Skin Metabolome
Source: Int J Mol Sci. 2019 Jan 28;20(3):534. doi: 10.3390/ijms20030534 (PMC6386830; doi:10.3390/ijms20030534)
Supplement: Supplementary file 1 [file ijms-20-00534-s001.zip]

Archive with 2 entries (2 files):
- Supplementary figures-revision.pdf
- Supplementary Table-revision.xlsx
